# Supplementary material for: Histone Sample Preparation for Bottom-Up Mass Spectrometry: A Roadmap to Informed Decisions
Source: Proteomes. 2021 Apr 21;9(2):17. doi: 10.3390/proteomes9020017 (PMC8167631; doi:10.3390/proteomes9020017)
Supplement: Supplementary file 1 [file proteomes-09-00017-s001.zip]

Archive with 3 entries (3 files):
- Supplementary data.pdf
- Supplementary_Table1.xlsx
- Supplementary_Table2.xlsx
